# Supplementary material for: Effects of Botulinum Toxin Therapy on Health-Related Quality of Life Evaluated by the Oromandibular Dystonia Rating Scale
Source: Toxins (Basel). 2022 Sep 22;14(10):656. doi: 10.3390/toxins14100656 (PMC9609031; doi:10.3390/toxins14100656)
Supplement: Supplementary file 1 [file toxins-14-00656-s001.zip]

Archive with 1 entries (1 files):
- toxins-1911205-supplementary.pdf
